# Supplementary material for: Computational Exploration of Bacterial Compounds Targeting Arginine-Specific Mono-Adp-Ribosyl-Transferase 1 (Art1): A Pathway to Novel Therapeutic Anticancer Strategies
Source: Curr Issues Mol Biol. 2025 Aug 8;47(8):634. doi: 10.3390/cimb47080634 (PMC12384204; doi:10.3390/cimb47080634)
Supplement: Supplementary file 1 [file cimb-47-00634-s001.zip]

Archive with 1 entries (1 files):
- cimb-3728480-supplementary.pdf
